# Supplementary material for: Context-Dependent Competition in a Model Gut Bacterial Community
Source: PLoS One. 2013 Jun 14;8(6):e67210. doi: 10.1371/journal.pone.0067210 (PMC3683063; doi:10.1371/journal.pone.0067210)
Supplement: File S1 [file pone.0067210.s022.txt]

5'-nucleotidase (EC 3.1.3.5)
iron aquisition yersiniabactin synthesis enzyme (Irp2)
FIG00640004: hypothetical protein
Capsular polysaccharide export system protein KpsF
Capsular polysaccharide export system inner membrane protein KpsE
Capsular polysaccharide export system periplasmic protein KpsD
CMP-Kdo synthetase2C KpsU
FIG00638399: hypothetical protein
FIG00644269: hypothetical protein
Na+/H+ antiporter NhaC
Capsular polysaccharide export system protein KpsC
Capsular polysaccharide export system protein KpsS
Peyer's patch-specific virulence factor GipA
FIG00644307: hypothetical protein
FIG00641643: hypothetical protein
Putative membrane transport protein
FIG00639981: hypothetical protein
LemA PROTEIN
FIG00642757: hypothetical protein
dTDP-4-dehydrorhamnose reductase (EC 1.1.1.133)
dTDP-4-dehydrorhamnose 32C5-epimerase (EC 5.1.3.13)
Alpha-L-Rha alpha-12C3-L-rhamnosyltransferase (EC 2.4.1.-)
FIG00639330: hypothetical protein
Putative major fimbrial subunit precursor
putative fimbrial chaperone protein
FIG00638403: hypothetical protein
putative minor fimbrial subunit precursor
Putative fimbrial protein
FIG00639630: hypothetical protein
FIG00638243: hypothetical protein
Glycosyltransferase IroB
Z1225 protein
RatA homolog
FIG00640842: hypothetical protein
FIG00641977: hypothetical protein
Transcriptional regulator2C LacI family
Dihydrolipoamide dehydrogenase of 2-oxoglutarate dehydrogenase (EC 1.8.1.4)
Putative lactate dehydrogenase
Two-component response regulator
Putative transport sensor protein
FIG00640443: hypothetical protein
LysR family regulatory protein CidR
FIG00639066: hypothetical protein
Holin-like protein CidA
CidA-associated membrane protein CidB
Putative oligopeptide ABC transporter
putative transporter2C permease protein
COG2005: N-terminal domain of molybdenum-binding protein
FIG00639072: hypothetical protein
FIG00639280: hypothetical protein
adhesin/invasin-like protein [similarity]
Putative peptide synthetase
iron aquisition yersiniabactin synthesis enzyme (Irp12Cpolyketide synthetase)
FIG00640563: hypothetical protein
Sugar kinase YihV
ABC transporter protein IroC
Trilactone hydrolase IroD
Periplasmic esterase IroE
Outer Membrane Siderophore Receptor IroN
PTS system2C fructose-specific IIB component (EC 2.7.1.69)
FIG00644478: hypothetical protein
FIG00639063: hypothetical protein
L-sorbose 1-phosphate reductase (EC 1.1.1.-)
PTS system2C sorbose-specific IID component (EC 2.7.1.69)
PTS system2C sorbose-specific IIC component (EC 2.7.1.69)
PTS system2C sorbose-specific IIB component (EC 2.7.1.69)
Transcription antiterminator2C BglG family
PTS system2C sorbose-specific IIA component (EC 2.7.1.69)
Putative transcriptional regulator of sorbose uptake and utilization genes
FIG00637967: hypothetical protein
SinI homolog
adherence and invasion outermembrane protein (Inv2Cenhances Peyer's patches colonization)
FIG00638080: hypothetical protein
Chromosome (plasmid) partitioning protein ParA
Transcriptional regulator2C LysR family
Putative chemotaxis protein2C resembles cheA
FIG00639005: hypothetical protein
HIPA PROTEIN
transcriptional regulator2C putative
FIG00639580: hypothetical protein
FIG00073252: hypothetical protein
FIG00644647: hypothetical protein
FIG00037758: hypothetical protein
FIG00639556: hypothetical protein
Transcriptional regulator2C AlpA like
Salicylate synthetase (EC:4.1.3.27)
Putative signal transducer
Inner membrane ABC-transporter YbtQ
Lipoprotein inner membrane ABC-transporter precursor
iron aquisition regulator (YbtA2CAraC-like2Crequired for transcription of FyuA/psn2CIrp2)
iron aquisition yersiniabactin synthesis enzyme (Irp3)
iron aquisition yersiniabactin synthesis enzyme (YbtT2Cresembles thioesterases)
iron aquisition 22C3-dihydroxybenzoate-AMP ligase (EC 2.7.7.582CIrp5)
4-carboxymuconolactone decarboxylase domain/alkylhydroperoxidase AhpD family core domain protein
TonB-like membrane protein
FIG00641621: hypothetical protein
oxidoreductase2C aldo/keto reductase family
FIG00638775: hypothetical protein
FIG00639238: hypothetical protein
FIG00642531: hypothetical protein
Probable DNA recombinase
Putative sugar kinase2C PfkB family protein (EC 2.7.1.-)
FIG00640266: hypothetical protein
Ribose/xylose/arabinose/galactoside ABC-type transport systems2C substrate-binding component
Putative ribose/galactose/methyl galactoside import ATP-binding protein 1 (EC 3.6.3.17)
TIORF127 protein
FIG00638857: hypothetical protein
FIG00640409: hypothetical protein
Inner membrane thiol:disulfide oxidoreductase2C DsbB-like
Periplasmic thiol:disulfide interchange protein2C DsbA-like
FIG00639779: hypothetical protein
Putative arylsulfate sulfotransferase (EC 2.8.2.22)
Putative iron compound receptor
transport%3B Transport of small molecules: Cations
Putative iron compound permease protein of ABC transporter family
putative permease of ferrichrome ABC transporter
Putative iron compound-binding protein of ABC transporter family
hypothetical phosphosugar isomerases
FIG00637906: hypothetical protein
FIG00643105: hypothetical protein
FIG00639827: hypothetical protein
Manganese ABC transporter2C inner membrane permease protein SitD
Manganese ABC transporter2C inner membrane permease protein SitC
Manganese ABC transporter2C ATP-binding protein SitB
Manganese ABC transporter2C periplasmic-binding protein SitA
FIG00638918: hypothetical protein
Prophage CP4-57 integrase
FIG00639090: hypothetical protein
FIG00639721: hypothetical protein
Hemolysin
putative SPFH domain protein
iron aquisition outermembrane yersiniabactin receptor (FyuA2CPsn2Cpesticin receptor)
FIG00639958: hypothetical protein
putative BigA-like protein
Possible adhesin/hemolysin precursor
Ethidium bromide-methyl viologen resistance protein EmrE
FIG00638030: hypothetical protein
FIG00640270: hypothetical protein
PilV-like protein
Putative type IV pilin protein
FIG00641174: hypothetical protein
FIG00639151: hypothetical protein
ABC transporter ATP-binding protein
Iron(III) dicitrate transport system permease protein FecD (TC 3.A.1.14.1)
Periplasmic binding protein
Cea protein
FIG00640059: hypothetical protein
Arginine deiminase (EC 3.5.3.6)
Putative citrate permease
Capsular polysaccharide ABC transporter2C ATP-binding protein KpsT
Capsular polysaccharide ABC transporter2C permease protein KpsM
FIG00642265: hypothetical protein
D-galactonate regulator2C IclR family
Tricarboxylate transport protein TctC
Tricarboxylate transport protein TctB
Tricarboxylate transport membrane protein TctA
FIG00641023: hypothetical protein
Isochorismatase (EC 3.3.2.1)
FIG00639574: hypothetical protein
Amidase
D-arabino-3-hexulose 6-phosphate formaldehyde lyase / 6-phospho-3-hexuloisomerase
Probable transmembrane protein
FIG00637936: hypothetical protein
FIG00640713: hypothetical protein
prophage lambda integrase
FIG00641724: hypothetical protein
FIG00510937: hypothetical protein
Uropathogenic specific protein
uropathogenic specific protein
FIG00639383: hypothetical protein
putative colicin immunity protein
FIG00641097: hypothetical protein
FIG00639275: hypothetical protein
Putative iron compound ABC transporter permease protein
ABC-type hemin transport system2C ATPase component
Orf2
Molybdenum transport system protein ModD
Putative TonB dependent outer membrane receptor
Putative conserved protein
FIG00639120: hypothetical protein
Hemin ABC transporter2C permease protein
Flavin reductase (EC 1.5.1.30)
Putative heme iron utilization protein
Radical SAM family protein HutW2C similar to coproporphyrinogen III oxidase2C oxygen-independent2C associated with heme uptake
Periplasmic hemin-binding protein
FIG00638894: hypothetical protein
FIG00643842: hypothetical protein
TonB-dependent hemin 2C ferrichrome receptor
Hemin transport protein HmuS
FIG00639988: hypothetical protein
Transporter
expressed protein
Glycerol-3-phosphate regulon repressor
FIG00643868: hypothetical protein
FIG00640678: hypothetical protein
FIG00640849: hypothetical protein
FIG00637900: hypothetical protein
HTH-type transcriptional regulator papX
CP4-like integrase
FIG00639195: hypothetical protein
FIG00639608: hypothetical protein
FIG00639951: hypothetical protein
COG3311: Predicted transcriptional regulator
putative adhesin
putative hemolysin activator protein
Putative Transposase within prophage
entry exclusion protein 2
Zn-dependent hydrolase (EC 3.-.-.-)
FIG00639266: hypothetical protein
HigB toxin protein
FIG00641018: hypothetical protein
FIG00642971: hypothetical protein
FIG01047639: hypothetical protein
RND efflux system2C outer membrane lipoprotein CmeC
FIG00642007: hypothetical protein
stability (stb) locus of IncFII plasmid NR1%3B similar to SwissProt accession number P11907
FIG00644118: hypothetical protein
hypothetical bacteriophage protein
Rac prophage repressor
FIG00642560: hypothetical protein
FIG00639855: hypothetical protein
COG0554: Glycerol kinase
COG4222: Uncharacterized protein conserved in bacteria
FIG00643001: hypothetical protein
ADP-ribosylglycohydrolase (EC 3.2.-.-)
Fatty acyl responsive regulator
Prophage lysozyme (EC 3.2.1.17)%3B Phage lysin
possible secretory protein
gpE-like protein
FIG00640736: hypothetical protein
Chromosome segregation ATPase
putative endopeptidase of prophage CP-933X
FIG069533: Putative bacteriophage protein
Phage prohead protease2C HK97 family
FIG00640167: hypothetical protein
FIG01047943: hypothetical protein
Regulatory protein CII
FIG00642405: hypothetical protein
corresponds to STY3665 from Accession AL513382: Salmonella typhi CT18
IncI1 plasmid conjugative transfer DNA primase
Probable bacteriophage integrase
putative fimbrial protein precursor
Outer membrane usher protein LpfC
Chaperone protein lpfB precursor
Long polar fimbria protein A precursor
FIG00642212: hypothetical protein
FIG00641803: hypothetical protein
colicin
Immunity protein
Glycerol-3-phosphate cytidylyltransferase (EC 2.7.7.39)
FIG00639833: hypothetical protein
Transcriptional regulator2C AraC/XylS family
FIG00640222: hypothetical protein
FIG00639773: hypothetical protein
FIG00642060: hypothetical protein
FIG00639564: hypothetical protein
FIG00640907: hypothetical protein
FIG00638289: hypothetical protein
FIG00640145: hypothetical protein
FIG00639968: hypothetical protein
Homolog of fucose/glucose/galactose permeases
Putative uncharacterized protein STY3991
Putative sugar phosphotransferase component II B
PTS system2C IIA component2C possible mannitol permease (EC 2.7.1.69)
FIG00641357: hypothetical protein
FIG00642236: hypothetical protein
FIG00641706: hypothetical protein
FIG00640708: hypothetical protein
FIG00641586: hypothetical protein
FIG00640193: hypothetical protein
FIG00638394: hypothetical protein
FIG00640803: hypothetical protein
FIG00639858: hypothetical protein
FIG00640323: hypothetical protein
FIG00641015: hypothetical protein
FIG01049609: hypothetical protein
FIG00643925: hypothetical protein
FIG00641635: hypothetical protein
FIG060031: Fimbriae usher protein StfC
Hypothetical fimbrial chaperone YfcS precusor
Arylsulfatase regulator (Fe-S oxidoreductase)
Sucrose operon repressor ScrR2C LacI family
TRAP transporter solute receptor2C unknown substrate 8
TRAP dicarboxylate transporter2C DctQ subunit2C unknown substrate 8
TRAP dicarboxylate transporter2C DctM subunit2C unknown substrate 8
FIG00643094: hypothetical protein
Invasion protein IbeA
putative dihydrolipoamide dehydrogenase
major facilitator family protein
FIG00640816: hypothetical protein
glycosyl transferase2C group 1
Putative uncharacterized protein in cluster with two glycosyl transferases
putative phage-related protein
Putative DNA processing chain A
FIG00640921: hypothetical protein
Hemolysin-type calcium-binding region
FIG00642534: hypothetical protein
Periplasmic chorismate mutase I precursor (EC 5.4.99.5)
Putative ABC associated RTX toxin transporter2C HlyD/MFP family
Cytolethal distending toxin subunit B
Cytolethal distending toxin subunit A
FIG00640020: hypothetical protein
Phage tail fiber
COG3121: P pilus assembly protein2C chaperone PapD
PixJ protein
PapK protein
FIG00640931: hypothetical protein
Radical SAM domain heme biosynthesis protein
Leukotoxin translocation ATP-binding protein lktB (EC 3.6.3.43)
PTS system2C galactitol-specific IIB component2C putative
Ribose 5-phosphate isomerase B (EC 5.3.1.6)
Transcriptional regulator2C DeoR family
phosphotransferase system lactose/cellobiose-specific IIB subunit
6-phospho-3-hexuloisomerase
FIG01067889: hypothetical protein
FIG00640541: hypothetical protein
FIG00638599: hypothetical protein
FIG00638505: hypothetical protein
FIG00638989: hypothetical protein
Terminase large subunit
FIG00639997: hypothetical protein
FIG01047229: hypothetical protein
FIG00639401: hypothetical protein
rep protein
FIG01070796: hypothetical protein
FIG00642193: hypothetical protein
FIG00640868: hypothetical protein
FIG00245997: hypothetical protein
FIG00641240: hypothetical protein
FIG00640874: hypothetical protein
FIG00642308: hypothetical protein
FIG00639649: hypothetical protein
FIG00640769: hypothetical protein
FIG00641699: hypothetical protein
FIG01221066: hypothetical protein
probable membrane protein YPO2297
FIG00638515: hypothetical protein
polysaccharide biosynthesis protein
FIG01068719: hypothetical protein
hemolysin C
FIG00639928: hypothetical protein
FIG00639894: hypothetical protein
FIG00639154: hypothetical protein
FIG00642176: hypothetical protein
putative enzyme%3B Integration2C recombination (Phage or Prophage Related)
Type III restriction-modification system methylation subunit (EC 2.1.1.72)
Virulence regulon transcriptional activator virF
CpsC
CDP-glycerol: N-acetyl-beta-D-mannosaminyl-12C4-N-acetyl-D-glucosaminyldiphosphoundecaprenyl glycerophosphotransferase
XcbB
FIG00640772: hypothetical protein
FIG00642307: hypothetical protein
FIG00643797: hypothetical protein
FIG00644446: hypothetical protein
FIG00643633: hypothetical protein
FIG00644994: hypothetical protein
putative recombinase
FIG00644695: hypothetical protein
FIG00639542: hypothetical protein
Unknown pentose kinase TM0952
FIG00641649: hypothetical protein
FIG00640185: hypothetical protein
FIG00644498: hypothetical protein
Putative exopolygalacturonate lyase
Oligogalacturonate lyase (EC 4.2.2.6)
FIG00641719: hypothetical protein
putative metal-dependent phosphohydrolase2C HD subdomain
FIG00638315: hypothetical protein
Short chain dehydrogenase
protein of unknown function DUF8832C ElaB
Unknown in putative ISEc8
FIG00640418: hypothetical protein
DEAD/DEAH box helicase-like protein
FIG00639199: hypothetical protein
Type III restriction enzyme2C res subunit:DEAD/DEAH box helicase2C N-terminal
Uncharacterized protein yuaM
TraY protein
FIG01047911: hypothetical protein
FIG01047120: hypothetical protein
FIG00640652: hypothetical protein
FIG01198771: hypothetical protein
FIG00638655: hypothetical protein
FIG00644303: hypothetical protein
glyoxalase family protein
Putative RTX family exoprotein A gene
FIG00641875: hypothetical protein
Repressor protein
ABC transporter2C transmembrane region:ABC transporter:Peptidase C392C bacteriocin processing
FIG00644507: hypothetical protein
FIG00641447: hypothetical protein
FIG00638565: hypothetical protein
PixF protein
Transketolase2C N-terminal section (EC 2.2.1.1)
FIG00644371: hypothetical protein
Dimethylaniline monooxygenase [N-oxide-forming] 5 (EC 1.14.13.8)
FIG00638103: hypothetical protein
PixG protein
FIG00641096: hypothetical protein
Plasmid mobilization protein
entry exclusion protein 1
Replication protein
