# Supplementary material for: Context-Dependent Competition in a Model Gut Bacterial Community
Source: PLoS One. 2013 Jun 14;8(6):e67210. doi: 10.1371/journal.pone.0067210 (PMC3683063; doi:10.1371/journal.pone.0067210)
Supplement: File S2 [file pone.0067210.s023.txt]

D-serine dehydratase transcriptional activator
Type I restriction-modification system2C DNA-methyltransferase subunit M (EC 2.1.1.72)
Putative Transposase for IS629
Putative superfamily I DNA helicases
Membrane protein involved in the export of O-antigen2C teichoic acid lipoteichoic acids
UDP-N-acetylglucosamine 42C6-dehydratase (EC 4.2.1.-)
WbjC
WbuB
Z5092 protein
FIG00639161: hypothetical protein
Putative SAM-dependent methyltransferase
FIG00640497: hypothetical protein
Putative sgc region protein sgcX
Putative phosphotransferase enzyme
Putative PTS system enzyme IIC component
Putative nucleoside triphosphatase
PTS system2C IIA component
Protein sgcE (EC 5.1.3.-)
Putative regulatory protein
Dihydrodipicolinate synthase (EC 4.2.1.52) homolog
putative dihydroxyacid dehydratase
Transporter of gluconate family2C does not transport gluconate
FIG00638557: hypothetical protein
Erythritol transcriptional regulator EryD
putative integral membrane protein
Putative DNA packaging protein of prophage%3B terminase large subunit
transposase
microcin M activity protein McmM
FIG00639140: hypothetical protein
Puative phophotriesterase
FIG00639173: hypothetical protein
FIG00639949: hypothetical protein
orf%3B Unknown function (Insertion Sequence Associated)
Phage NinB DNA recombination
Phage repressor
putative CI repressor of bacteriophage
putative superinfection exclusion protein
Phage restriction alleviation ral
putative single-stranded DNA binding protein
Residues 1 to 124 of 152 are 85.48 pct identical to residues 1 to 124 of 238 from GenPept.129 : >gb|AAK28855.1|AF335538_7 (AF335538) unknown [Bacteriophage HK620]
Plasmid PO157 DNA2C complete sequence
FIG00640415: hypothetical protein
FIG00640575: hypothetical protein
YeeU protein (antitoxin to YeeV)
FIG00638743: hypothetical protein
FIG00638721: hypothetical protein
IS600 ORF1
Uncharacterized 36.0 kDa protein in doc-Gp10 intergenic region (ORFA)
IS5 transposase
FIG00639808: hypothetical protein
FIG00641505: hypothetical protein
FIG00641337: hypothetical protein
IS629 ORF1
FIG00638852: hypothetical protein
FIG00643325: hypothetical protein
Insertion Sequence Associated
FIG00642735: hypothetical protein
putative enzyme%3B Transposases (Insertion Sequence Associated)
Transposase OrfAB2C subunit B
FIG00642953: hypothetical protein
Fructoselysine transporter FrlA2C cationic amino acid permease
Fructoselysine 6-phosphate deglycase (EC 3.5.-.-)
Fructoselysine 3-epimerase
Fructoselysine kinase (EC 2.7.1.-)
Transcriptional regulator of fructoselysine utilization operon FrlR
FIG00644082: hypothetical protein
Putative sensory transducer
YqeJ protein
Type III secretion chaperone protein for YopD (SycD)
Putative invasion protein
FIG00638088: hypothetical protein
FIG00640521: hypothetical protein
Hypothetical response regulatory protein ygeK
ORF_f143
Type III secretion bridge between inner and outermembrane lipoprotein (YscJ2CHrcJ2CEscJ2C PscJ)
FIG00640427: hypothetical protein
Putative Type III secretion apparatus protein
Type III secretion protein EprH
Type III secretion inner membrane protein (YscU2CSpaS2CEscU2CHrcU2CSsaU2C homologous to flagellar export components)
Type III secretion inner membrane protein (YscT2CHrcT2CSpaR2CEscT2CEpaR12Chomologous to flagellar export components)
Surface presentation of antigens protein SpaQ
Type III secretion inner membrane protein (YscR2CSpaR2CHrcR2CEscR2Chomologous to flagellar export components)
Type III secretion inner membrane protein (YscQ2Chomologous to flagellar export components)
DNA adenine methylase
COG2963: Transposase and inactivated derivatives
COG3328: Transposase and inactivated derivatives
Colicin E2 tolerance protein CbrC
FIG00641525: hypothetical protein
IncI1 plasmid conjugative transfer putative membrane protein PilT
Type III secretion cytoplasmic protein (YscF)
Phage integrase2C Phage P4-associated
DNA primase (EC 2.7.7.-)2C phage-associated
FIG00638271: hypothetical protein
UDP-D-galactose:(glucosyl)lipopolysaccharide- alpha-12C3-D-galactosyltransferase( EC:2.4.1.44 )
Lipopolysaccharide 12C2-N-acetylglucosaminetransferase (EC 2.4.1.56)
Oligosaccharide repeat unit polymerase Wzy%3B O-antigen ligase
Involved in lipopolysaccharide biosynthesis
Transposase insN for insertion sequence element IS911B
FIG00638049: hypothetical protein
ybiA
5-methylthioribose kinase (EC 2.7.1.100)
Methylthioribose-1-phosphate isomerase (EC 5.3.1.23)
FIG00637923: hypothetical protein
Antitoxin YafN
Toxin YafO
FIG033266: Phage DNA binding protein
putative lysis protein S of prophage CP-933V
FIG00638971: hypothetical protein
FIG00642382: hypothetical protein
FIG00641614: hypothetical protein
Phage DNA transfer protein
FIG00244488: hypothetical protein
FIG00641632: hypothetical protein
Putative maturase-related protein
Insertion element IS1 1/5/6 protein insB
FIG00642996: hypothetical protein
FIG00638638: hypothetical protein
FIG00640925: hypothetical protein
FIG00638979: hypothetical protein
Putative resolvase
Outer membrane protein
FIG00644249: hypothetical protein
Phosphoesterase (EC 3.1.-.-)
Protein lysA
Protein NinG
Phage NinF
Partial tonB-like membrane protein encoded within prophage CP-933N
FIG00088145: hypothetical protein
prophage P2 ogr protein
predicted fimbrial-like adhesin protein
gpE+E'
Beta-fimbriae probable major subunit
Beta-fimbriae chaperone protein
Beta-fimbriae usher protein
PTS system2C mannitol-specific IIABC component (EIIABC-Mtl) (Mannitol- permease IIABC component) (Phosphotransferase enzyme II2C ABC component) (EC 2.7.1.69)
FIG00638444: hypothetical protein
FIG00639396: hypothetical protein
putative DNA-binding protein
Transcriptional regulator2C XRE family
FIG00640101: hypothetical protein
putative phage replication protein
FIG00640119: hypothetical protein
Cell Inhibiting Factor (Cif)
FIG00638294: hypothetical protein
FIG00642046: hypothetical protein
unknown protein encoded within prophage CP-933V
FIG00640671: hypothetical protein
putative regulator%3B Regulation (Phage or Prophage Related)
FIG00639362: hypothetical protein
Replication protein 15
FIG00643151: hypothetical protein
putative structure%3B Structural component (Phage or Prophage Related)
Putative antirepressor protein of cryptic prophage CP-933M
FIG00638650: hypothetical protein
FIG00639655: hypothetical protein
FIG054316: Phage polarity suppression protein
FIG107037: Phage late gene regulator
Hypothetical lipoprotein ybfP precursor
FIG00638467: hypothetical protein
Efa1-Lymphostatin-like protein
FIG00639694: hypothetical protein
FIG00640077: hypothetical protein
Replication gene B protein
FIG00641185: hypothetical protein
Cox
FIG00639186: hypothetical protein
unknown protein encoded by cryptic prophage CP-933P
FIG00639652: hypothetical protein
Mrr restriction system protein
FIG00638582: hypothetical protein
FIG00640113: hypothetical protein
FIG00642194: hypothetical protein
integrase
FIG00639257: hypothetical protein
FIG00639334: hypothetical protein
ROrf1
ROrf2
Ler protein
FIG00245438: hypothetical protein
Orf3
Orf4
Orf5
Type III secretion inner membrane protein (YscS2Chomologous to flagellar export components)
PilT
Orf10
FIG00644796: hypothetical protein
Type III secretion outermembrane pore forming protein (YscC2CMxiD2CHrcC2C InvG)
type III secretion system protein SepD
ROrf8
Orf12
Type III secretion inner membrane channel protein (LcrD2CHrcV2CEscV2CSsaV)
Type III secretion cytoplasmic ATP synthase (EC 3.6.3.142C YscN2CSpaL2CMxiB2CHrcN2CEscN)
Orf15
SepQ
FIG00641317: hypothetical protein
ROrf10
Putative chaperone (IpgB2)
translocated intimin receptor Tir
Tir chaperone
Intimin
Type III secretion system EscD protein
Type III secretion cytoplasmic protein (YscL)
EspA protein
Secreted protein EspD
Secreted protein EspB
Orf27
EscF
FIG00641471: hypothetical protein
FIG00641794: hypothetical protein
FIG00644232: hypothetical protein
putative endopeptidase
FIG00640727: hypothetical protein
FIG00638841: hypothetical protein
FIG00639159: hypothetical protein
FIG018226: DNA replication protein2C phage-associated
FIG032397: Phage protein
FIG118045: Phage immunity repressor protein
FIG00640220: hypothetical protein
FIG070121: Phage capsid and scaffold protein
Antitoxin YgiT
Tail protein I
FIG00643706: hypothetical protein
FIG00242277: hypothetical protein
FIG00638886: hypothetical protein
unknown protein encoded within prophage CP-933U
FIG00640436: hypothetical protein
FIG00640786: hypothetical protein
FIG00244694: hypothetical protein
FIG00644415: hypothetical protein
Addiction module antidote protein
FIG00644824: hypothetical protein
FIG00639387: hypothetical protein
FIG00640758: hypothetical protein
FIG00640218: hypothetical protein
FIG01049493: hypothetical protein
Regulatory protein Cro of bacteriophage BP-933W
FIG00644944: hypothetical protein
Putative IS orf
FIG00639617: hypothetical protein
FIG00642441: hypothetical protein
FIG00639604: hypothetical protein
FIG00644573: hypothetical protein
Putative chaperone protein
FIG00644491: hypothetical protein
FIG00640471: hypothetical protein
FIG00638840: hypothetical protein
FIG00641996: hypothetical protein
EspF
Lambda Regulatory protein CIII
putative Dnase
FIG01070293: hypothetical protein
FIG00643371: hypothetical protein
Type III secretion host injection and negative regulator protein (YopD)
FIG00243771: hypothetical protein
Outer membrane lipoprotein BfpB
Glycosyltransferase
FIG01070835: hypothetical protein
FIG01068868: hypothetical protein
Major structural subunit of bundle-forming pilus precursor Bundlin BfpA
FIG00640240: hypothetical protein
hypothetical protein%3B Some similarities with a protein of bacteriophage
protein gp49
LPS biosynthesis protein WbpG
RloA
FIG00641557: hypothetical protein
FIG00640048: hypothetical protein
plasmid stable inheritance protein
SEFIR domain protein
FIG00639919: hypothetical protein
FIG01059688: hypothetical protein
plasmid stabilization system
FIG00230028: hypothetical protein
Putative lipopolysaccharide biosynthesis protein
FIG01069002: hypothetical protein
putative cell division inhibition protein
Modification methylase NgoFVII
RNA one modulator-like protein
NTPase (NACHT family)-like protein
