# Supplementary material for: Context-Dependent Competition in a Model Gut Bacterial Community
Source: PLoS One. 2013 Jun 14;8(6):e67210. doi: 10.1371/journal.pone.0067210 (PMC3683063; doi:10.1371/journal.pone.0067210)
Supplement: File S3 [file pone.0067210.s024.txt]

Putative transcriptional regulator of unknown carbohydrate utilization cluster2C GntR family
Putative carbohydrate PTS system2C IIA component (EC 2.7.1.69)
Putative carbohydrate PTS system2C IIB component (EC 2.7.1.69)
Putative carbohydrate PTS system2C IIC component (EC 2.7.1.69)
Putative carbohydrate kinase in cluster with fructose-bisphosphate aldolase
Phosphotransferase system HPr enzyme in cluster with fructose-bisphosphate aldolase
Fructose-bisphosphate aldolase (EC 4.1.2.13)
Hypothetical transcriptional regulator yihL
FIG00639368: hypothetical protein
FIG00640799: hypothetical protein
PspA
FIG00644111: hypothetical protein
streptomycin phosphotransferase
Aminoglycoside 3'-phosphotransferase (EC 2.7.1.95)
FIG00641641: hypothetical protein
FIG00641549: hypothetical protein
FIG00638629: hypothetical protein
Alpha-fimbriae major subunit
FIG00640587: hypothetical protein
VapC toxin protein
COG2207: AraC-type DNA-binding domain-containing proteins
COG3533 secreted protein
Putative outer membrane protein yiaT precursor
FIG001353: Acetyltransferase
FIG032766: hypothetical protein
FIG00640507: hypothetical protein
Putative ATP-binding component of a transport system and adhesin protein
Putative sugar transport protein
putative ATP binding protein of a transporter
Ribose/xylose/arabinose/galactoside ABC-type transport systems2C permease component 2
COG0790: FOG: TPR repeat2C SEL1 subfamily
Uncharacterized protein YcdU
Hydroxyaromatic non-oxidative decarboxylase protein D (EC 4.1.1.-)
Hydroxyaromatic non-oxidative decarboxylase protein C (EC 4.1.1.-)
Hydroxyaromatic non-oxidative decarboxylase protein B (EC 4.1.1.-)
Transcriptional regulator2C MarR family
putative plasmid stabilization protein
Iron(III) dicitrate transport system2C periplasmic iron-binding protein FecB (TC 3.A.1.14.1)
Iron(III) dicitrate transport protein FecA
Iron(III) dicitrate transmembrane sensor protein FecR
RNA polymerase sigma factor FecI
tail protein
Phage FluMu protein gp47
Bacteriophage protein GP46
Prophage baseplate assembly protein V
FIG003269: Prophage tail protein
Phage tail/DNA circulation protein
Phage tail tube protein
Bacteriophage tail sheath protein
Mu-like prophage FluMu protein GP38
FIG111678: IS2C phage2C Tn%3B Transposon-related functions
Sb9
COG0148: Enolase
COG3541: Predicted nucleotidyltransferase
COG0330: Membrane protease subunits2C stomatin/prohibitin homologs
Programmed cell death toxin ChpB
Programmed cell death antitoxin ChpS
putative fimbrial protein
Putative fimbrial chaperone protein
putative major fimbrial subunit
Glucuronide transport protein YihO
Outer membrane sugar transport protein YshA
HTH-type transcriptional regulator YidP
Maltose-6'-phosphate glucosidase (EC 3.2.1.122)
FIG00637920: hypothetical protein
FIG00642557: hypothetical protein
Putative protease encoded within prophage CP-933X
FIG00641008: hypothetical protein
putative esterase
FIG00640407: hypothetical protein
Neopullulanase (EC 3.2.1.135)
FIG00641870: hypothetical protein
Glycosidase
cymJ protein
Homoprotocatechuate degradative operon repressor
COG0179: 2-keto-4-pentenoate hydratase/2-oxohepta-3-ene-12C7-dioic acid hydratase (catechol pathway)( EC:4.1.1.68 )
5-carboxymethyl-2-hydroxymuconate semialdehyde dehydrogenase (EC 1.2.1.60)
32C4-dihydroxyphenylacetate 22C3-dioxygenase (EC 1.13.11.15)
5-carboxymethyl-2-hydroxymuconate delta-isomerase (EC 5.3.3.10)
2-oxo-hepta-3-ene-12C7-dioic acid hydratase (EC 4.2.-.-)
22C4-dihydroxyhept-2-ene-12C7-dioic acid aldolase (EC 4.1.2.-)
4-hydroxyphenylacetate symporter2C major facilitator superfamily (MFS)
Transcriptional activator of 4-hydroxyphenylacetate 3-monooxygenase operon2C XylS/AraC family
4-hydroxyphenylacetate 3-monooxygenase (EC 1.14.13.3)
4-hydroxyphenylacetate 3-monooxygenase2C reductase component (EC 1.6.8.-)
Colicin-M
Colicin-B
Phage tail length tape-measure protein
FIG00639550: hypothetical protein
FIG00638770: hypothetical protein
putative antirepressor
repressor
FIG00643607: hypothetical protein
Alpha-D-GlcNAc alpha-12C2-L-rhamnosyltransferase (EC 2.4.1.-)
FIG00639801: hypothetical protein
Fumarylacetoacetase (EC 3.7.1.2)
Maleylacetoacetate isomerase (EC 5.2.1.2) @ Glutathione S-transferase2C zeta (EC 2.5.1.18)
Putative n-hydroxybenzoate hydroxylase
Ync
Ynd
SARB56_Orf
putative ATP-dependent protease
putative type II restriction enzyme methylase subunit
FIG00640527: hypothetical protein
Penicillin G acylase precursor (EC 3.5.1.11)
GnsB protein
Cold shock protein CspI
FIG00639844: hypothetical protein
Cold shock protein CspF
Hypothetical rem protein
RelB protein (antitoxin to RelE)
Protein flxA
FIG00641612: hypothetical protein
Methyltransferase (EC 2.1.1.-)
FIG01048722: hypothetical protein
FIG01048874: hypothetical protein
stable plasmid inheritance protein B
FIG00643621: hypothetical protein
FIG00644270: hypothetical protein
FIG00243006: hypothetical protein
iso-IS1 ORF1
FIG00638768: hypothetical protein
Gentisate 12C2-dioxygenase (EC 1.13.11.4)
FIG01069941: hypothetical protein
FIG00641746: hypothetical protein
FIG00643742: hypothetical protein
FIG00643036: hypothetical protein
SECRETION ACTIVATOR PROTEIN
putative integrase/recombinase
Chromosome partitioning protein ParA
Phage head maturation protease
FIG00642858: hypothetical protein
FIG00639722: hypothetical protein
FIG00208745: hypothetical protein
LysR family transcriptional regulator near succinyl-CoA:3-ketoacid-coenzyme A transferase
Succinyl-CoA:3-ketoacid-coenzyme A transferase subunit A (EC 2.8.3.5)
Succinyl-CoA:3-ketoacid-coenzyme A transferase subunit B (EC 2.8.3.5)
D-beta-hydroxybutyrate permease
Transposon resolvase
Possible carboxymuconolactone decarboxylase family protein (EC 4.1.1.44)
NADH:flavin oxidoreductases2C Old Yellow Enzyme family
2-hydroxychromene-2-carboxylate isomerase/DsbA-like thioredoxin domain
Oxidoreductase2C short-chain dehydrogenase/reductase family
Bll2902 protein
TnpA transposase
FIG00243101: hypothetical protein
FIG00245604: hypothetical protein
FIG00230238: hypothetical protein
miscellaneous%3B hypothetical/partial homology
putative butyryltransferase
glycosyl transferase2C group 2 family protein
putative O-antigen polymerase
FIG00640203: hypothetical protein
FIG00640316: hypothetical protein
FIG00079059: hypothetical protein
Putative glycosyltransferase protein
FIG00642285: hypothetical protein
Flippase
Capsular polysaccharide synthesis enzyme CpsD2C exopolysaccharide synthesis
Capsular polysaccharide synthesis enzyme CpsC2C polysaccharide export
Capsular polysaccharide synthesis enzyme CpsB
Capsular polysaccharide synthesis enzyme CpsA2C sugar transferase
hypothetical prophage protein
Protein traM
FIG00642861: hypothetical protein
FIG00244801: hypothetical protein
restriction endonuclease
IS629 orfA
F1 capsule positive regulator
DSBA oxidoreductase
Kappa-fimbriae chaperone protein
Kappa-fimbriae usher protein
major fimbrial subunit
Resolvase/integrase Bin
IS3 family element2C transposase orfB
putative phage regulatory protein2C Rha family
rha protein
Phage tail X
FIG00639215: hypothetical protein
FIG00642639: hypothetical protein
COG3498: Phage tail tube protein FII
putative tail fiber assembly protein
COG4385: Bacteriophage P2-related tail formation protein
Phage baseplate assembly protein V
FIG00640017: hypothetical protein
FIG00641931: hypothetical protein
FIG00643242: hypothetical protein
COG0419: ATPase involved in DNA repair
Phage portal
gp3
CRISPR associated protein of unknown function
FIG131328: Predicted ATP-dependent endonuclease of the OLD family
ATP-dependent DNA helicase pcrA (EC 3.6.1.-)
retron reverse transcriptase
